# Supplementary material for: The Mite Steatonyssus periblepharus Is a Novel Potential Vector of the Bat Parasite Trypanosoma dionisii
Source: Microorganisms. 2023 Dec 1;11(12):2906. doi: 10.3390/microorganisms11122906 (PMC10745657; doi:10.3390/microorganisms11122906)
Supplement: Supplementary file 1 [file microorganisms-11-02906-s001.zip › Table S1.xlsx]

## Sheet: Sheet1
	Trypomastigotes		Epimastigotes
	PC 1	PC 2	PC 1	PC 2
Length	0.62*	0.19	0.61*	0.31
Width	-0.04	0.02	0.0006	0.01
Nucleus	0.1	0.01	0.01	0.002
A-N	0.39	0.19	0.43	0.38
A-K	0.61*	0.07	0.38	0.28
Flagellum	-0.24	0.96*	0.58*	-0.87*
% variance	90.5	5.26	88.16	8.95
